# Supplementary material for: β-Cell-Specific Mafk Overexpression Impairs Pancreatic Endocrine Cell Development
Source: PLoS One. 2016 Feb 22;11(2):e0150010. doi: 10.1371/journal.pone.0150010 (PMC4763111; doi:10.1371/journal.pone.0150010)
Supplement: S1 Table — (XLSX) [file pone.0150010.s001.xlsx]

## Sheet: Upregulated gene list names
List of the upregulated genes in the pancreas of Mafk-Tg embryos at E15.5:
Gene symbol	mRNA accession	Fold change	Describtion
Tmem27	NM_020626	2	transmembrane protein 27
2210010C04Rik	NM_023333	1.9	RIKEN cDNA 2210010C04 gene
Try5	NM_001003405	1.7	trypsin 5
Sostdc1	NM_025312	1.7	sclerostin domain containing 1
Klk1	NM_010639	1.7	kallikrein 1
Serpini2	NM_026460	1.7	serine (or cysteine) peptidase inhibitor, clade I, member 2
Chgb	NM_007694	1.7	chromogranin B
Zg16	NM_026918	1.6	zymogen granule protein 16
Gnmt	NM_010321	1.6	glycine N-methyltransferase
Pyy	NM_145435	1.6	peptide YY
Cpm	NM_027468	1.6	carboxypeptidase M
Pou3f4	NM_008901	1.6	POU domain, class 3, transcription factor 4
Aqp8	NM_007474	1.6	aquaporin 8
Reg1	NM_009042	1.6	regenerating islet-derived 1
Try10	NM_001038996	1.6	trypsin 10
Kdm6a	NM_009483	1.5	4lysine (K)-specific demethylase 6A
Dbpht2	NM_198866	1.5	DNA binding protein with his-thr domain
Etohi1	NM_001177399	1.5	ethanol induced 1
Hba-x	NM_010405	1.5	hemoglobin X, alpha-like embryonic chain in Hba complex
Gm13011	NM_001126318	1.5	predicted gene 13011
Phgdh	NM_016966	1.5	3-phosphoglycerate dehydrogenase
Ppy	NM_008918	1.5	pancreatic polypeptide
Pbld1	ENSMUST00000020266	1.5	phenazine biosynthesis-like protein domain containing 1
Rybp	NM_019743	1.5	RING1 and YY1 binding protein
Tc2n	ENSMUST00000110047	1.5	tandem C2 domains, nuclear
Cldn18	NM_019815	1.5	claudin 18
Rbp4	NM_001159487	1.5	retinol binding protein 4, plasma
Aqp12	NM_177587	1.5	aquaporin 12
Gca	NM_145523	1.5	grancalcin
Agr2	NM_011783	1.5	anterior gradient 2 (Xenopus laevis)
Cpb1	NM_029706	1.5	carboxypeptidase B1 (tissue)
Yipf6	NM_207633	1.4	Yip1 domain family, member 6
Derl3	NM_024440	1.4	Der1-like domain family, member 3
Mia2	NM_177321	1.4	melanoma inhibitory activity 2
Cntnap4	NM_130457	1.4	contactin associated protein-like 4
Thap2	NM_025780	1.4	THAP domain containing, apoptosis associated protein 2
Neurog3	NM_009719	1.4	neurogenin 3
Snord35a	NR_000003	1.4	small nucleolar RNA, C/D box 35B; small nucleolar RNA, C/D box 35A
Kcnk1	NM_008430	1.4	potassium channel, subfamily K, member 1
Prss3	NM_011645	1.4	protease, serine, 3
6720489N17Rik	NM_173381	1.4	RIKEN cDNA 6720489N17 gene
Mrpl21	ENSMUST00000025745	1.4	mitochondrial ribosomal protein L21
Tm4sf4	NM_145539	1.4	transmembrane 4 superfamily member 4
Vbp1	NM_011692	1.4	von Hippel-Lindau binding protein 1
Sdf2l1	NM_022324	1.4	stromal cell-derived factor 2-like 1
Marveld2	NM_001038602	1.4	MARVEL (membrane-associating) domain containing 2
Pigf	NM_008838	1.4	phosphatidylinositol glycan anchor biosynthesis, class F
Homer2	NM_011983	1.4	homer homolog 2 (Drosophila)
Aqp4	NM_009700	1.4	aquaporin 4
Pdia2	NM_001081070	1.4	protein disulfide isomerase associated 2
Rfx6	NM_001159389	1.4	regulatory factor X, 6
Cspp1	NM_026493	1.4	centrosome and spindle pole associated protein 1
Sst	NM_009215	1.4	somatostatin
Fam83b	NM_001045518	1.4	family with sequence similarity 83, member B
Chd7	NM_001081417	1.4	chromodomain helicase DNA binding protein 7
Mgat4a	NM_173870	1.4	mannoside acetylglucosaminyltransferase 4, isoenzyme A
Snora28	NR_033168	1.4	small nucleolar RNA, H/ACA box 28
1700086L19Rik	NR_030733	1.4	RIKEN cDNA 1700086L19 gene
Isl1	NM_021459	1.4	ISL1 transcription factor, LIM/homeodomain
Slc39a5	NM_028051	1.4	solute carrier family 39 (metal ion transporter), member 5
Kdm5c	NM_013668	1.4	lysine (K)-specific demethylase 5C
Spink3	NM_009258	1.4	serine peptidase inhibitor, Kazal type 3
Scoc	NM_001039137	1.4	short coiled-coil protein
Gabra4	NM_010251	1.4	gamma-aminobutyric acid (GABA) A receptor, subunit alpha 4
Cyp2c70	NM_145499	1.4	cytochrome P450, family 2, subfamily c, polypeptide 70
Fjx1	NM_010218	1.4	four jointed box 1 (Drosophila)
Adhfe1	NM_175236	1.4	alcohol dehydrogenase, iron containing, 1
Zdbf2	NM_028673	1.4	zinc finger, DBF-type containing 2
Smoc1	NM_001146217	1.4	SPARC related modular calcium binding 1
Actc1	NM_009608	1.4	actin, alpha, cardiac muscle 1; similar to alpha-actin (AA 27-375)
Lsm6	NM_001191004	1.4	LSM6 homolog, U6 small nuclear RNA associated (S. cerevisiae); predicted gene 12571
A430033K04Rik	NM_183025	1.4	similar to RIKEN cDNA A430033K04 gene; RIKEN cDNA A430033K04 gene
Lgals3bp	NM_011150	1.4	lectin, galactoside-binding, soluble, 3 binding protein
Slc33a1	NM_015728	1.4	solute carrier family 33 (acetyl-CoA transporter), member 1
Mafb	NM_010658	1.3	v-maf musculoaponeurotic fibrosarcoma oncogene family, protein B (avian)
Bche	NM_009738	1.3	butyrylcholinesterase
Gm11362	ENSMUST00000129673	1.3	predicted gene 11362
Erp44	NM_029572	1.3	endoplasmic reticulum protein 44
Mat1a	NM_133653	1.3	methionine adenosyltransferase I, alpha
Ctage5	NM_146034	1.3	CTAGE family, member 5
Erp27	NM_026983	1.3	endoplasmic reticulum protein 27
Nfxl1	NM_133921	1.3	nuclear transcription factor, X-box binding-like 1
Arcn1	ENSMUST00000034607	1.3	archain 1
Gnb2l1	ENSMUST00000142269	1.3	guanine nucleotide binding protein (G protein), beta polypeptide 2 like 1
Ugt2b34	NM_153598	1.3	UDP glucuronosyltransferase 2 family, polypeptide B34
Bhlha15	NM_010800	1.3	basic helix-loop-helix family, member a15
Rexo2	NM_024233	1.3	REX2, RNA exonuclease 2 homolog (S. cerevisiae)
Baiap2l1	NM_025833	1.3	BAI1-associated protein 2-like 1
Bmi1	NM_007552	1.3	Bmi1 polycomb ring finger oncogene
Slc44a1	ENSMUST00000107651	1.3	solute carrier family 44, member 1
Plekha1	NM_133942	1.3	pleckstrin homology domain containing, family A (phosphoinositide binding specific) member 1
Gm4983	BC030401	1.3	predicted gene 4983
Mrps21	ENSMUST00000067298	1.3	mitochondrial ribosomal protein S21; predicted gene 6686; predicted gene 6181
Vnn1	NM_011704	1.3	vanin 1
Fxyd3	NM_008557	1.3	FXYD domain-containing ion transport regulator 3
Rsrc1	ENSMUST00000162620	1.3	arginine/serine-rich coiled-coil 1
Nucb2	NM_001130479	1.3	nucleobindin 2
Cox7a1	NM_009944	1.3	cytochrome c oxidase, subunit VIIa 1
Pcmtd2	NM_153594	1.3	protein-L-isoaspartate (D-aspartate) O-methyltransferase domain containing 2
Dhrs7	NM_025522	1.3	dehydrogenase/reductase (SDR family) member 7
Egln3	NM_028133	1.3	EGL nine homolog 3 (C. elegans)
Tmed6	NM_025458	1.3	transmembrane emp24 protein transport domain containing 6
Aldoc	NM_009657	1.3	aldolase C, fructose-bisphosphate
Cldn8	NM_018778	1.3	claudin 8
Snora16a	NR_029412	1.3	small nucleolar RNA, H/ACA box 16A
Tmem62	NM_175285	1.3	transmembrane protein 62
Zc3h15	NM_026934	1.3	predicted gene 5909; zinc finger CCCH-type containing 15
Slc35a1	NM_011895	1.3	solute carrier family 35 (CMP-sialic acid transporter), member 1
Hspd1	NM_010477	1.3	predicted gene 12141; heat shock protein 1 (chaperonin)
Gsta4	NM_010357	1.3	glutathione S-transferase, alpha 4
Ptprn2	NM_011215	1.3	protein tyrosine phosphatase, receptor type, N polypeptide 2
Pecr	NM_023523	1.3	peroxisomal trans-2-enoyl-CoA reductase
Dnajb9	NM_013760	1.3	predicted gene 6568; DnaJ (Hsp40) homolog, subfamily B, member 9
Taf1d	BC056964	1.3	TATA box binding protein (Tbp)-associated factor, RNA polymerase I, D
Lcor	ENSMUST00000067795	1.3	ligand dependent nuclear receptor corepressor
Ret	NM_001080780	1.3	ret proto-oncogene
Ltn1	NM_001081068	1.3	listerin E3 ubiquitin protein ligase 1
Foxa2	NM_010446	1.3	forkhead box A2
A1cf	NM_001081074	1.3	APOBEC1 complementation factor
Lcmt2	NM_177846	1.3	leucine carboxyl methyltransferase 2
2400001E08Rik	NM_025605	1.3	RIKEN cDNA 2400001E08 gene; predicted gene 13077
Sfrp2	NM_009144	1.3	secreted frizzled-related protein 2
Aldh1l1	ENSMUST00000032175	1.3	aldehyde dehydrogenase 1 family, member L1
Eif2s3x	NM_012010	1.3	translation initiation factor eIF-2 gamma subunit
Acyp1	NM_025421	1.3	acylphosphatase 1, erythrocyte (common) type
Ttll1	NM_178869	1.3	tubulin tyrosine ligase-like 1
Gadd45b	NM_008655	1.3	growth arrest and DNA-damage-inducible 45 beta
Alg5	NM_025442	1.3	asparagine-linked glycosylation 5 homolog (yeast, dolichyl-phosphate beta-glucosyltransferase)
2810021B07Rik	NM_025479	1.3	predicted gene 7102; RIKEN cDNA 2810021B07 gene
Ocln	NM_008756	1.3	occludin
Gxylt1	NM_001033275	1.3	glycosyltransferase 8 domain containing 3
Ass1	NM_007494	1.3	argininosuccinate synthetase 1
D330028D13Rik	NM_172727	1.3	RIKEN cDNA D330028D13 gene
Ddx50	NM_053183	1.3	predicted gene 8228; DEAD (Asp-Glu-Ala-Asp) box polypeptide 50
Fmo2	ENSMUST00000111510	1.3	flavin containing monooxygenase 2
Ndufa12	NM_025551	1.3	NADH dehydrogenase (ubiquinone) 1 alpha subcomplex, 12
Mtch2	NM_019758	1.3	mitochondrial carrier homolog 2 (C. elegans)
Ptpn3	NM_011207	1.3	protein tyrosine phosphatase, non-receptor type 3
Mpp7	ENSMUST00000115869	1.3	membrane protein, palmitoylated 7 (MAGUK p55 subfamily member 7)
D10Bwg1379e	NM_001033258	1.3	DNA segment, Chr 10, Brigham & Women's Genetics 1379 expressed
Gjb2	NM_008125	1.3	gap junction protein, beta 2
Bpnt1	NM_011794	1.3	bisphosphate 3'-nucleotidase 1; similar to bisphosphate 3-nucleotidase 1
1810074P20Rik	NM_026194	1.3	RIKEN cDNA 1810074P20 gene
Qser1	NM_001123327	1.3	glutamine and serine rich 1
Hnf1a	ENSMUST00000031535	1.3	HNF1 homeobox A
Otud3	NM_028453	1.3	OTU domain containing 3
Ctse	NM_007799	1.3	cathepsin E
Tpd52	NM_001025261	1.3	tumor protein D52
4930522L14Rik	BC065392	1.3	RIKEN cDNA 4930522L14 gene
Rps27a	NM_024277	1.3	ribosomal protein S27A
Tmem135	NM_028343	1.3	transmembrane protein 135
Mrp63	NM_026401	1.3	mitochondrial ribosomal protein 63
Lss	ENSMUST00000048678	1.3	lanosterol synthase
Pnliprp2	NM_011128	1.3	pancreatic lipase-related protein 2
Fgd4	ENSMUST00000161861	1.3	FYVE, RhoGEF and PH domain containing 4
Fam81a	BC025646	1.3	family with sequence similarity 81, member A
Rps11	NM_013725	1.3	ribosomal protein S11
Fdps	NM_001253751	1.3	farnesyl diphosphate synthetase
Nudcd1	NM_026149	1.3	NudC domain containing 1
Gemin6	NM_026053	1.3	gem (nuclear organelle) associated protein 6
Rint1	NM_177323	1.3	RAD50 interactor 1
Cbs	NM_144855	1.3	cystathionine beta-synthase
Gtf2h3	NM_181410	1.3	general transcription factor IIH, polypeptide 3
Rchy1	NM_026557	1.3	ring finger and CHY zinc finger domain containing 1
Pdx1	ENSMUST00000085591	1.3	pancreatic and duodenal homeobox 1
Tspan12	NM_173007	1.3	tetraspanin 12
Kat8	NM_026370	1.3	K(lysine) acetyltransferase 8
Ssr4	NM_001166480	1.3	signal sequence receptor, delta
Prdx4	NM_016764	1.3	peroxiredoxin 4
Ccdc34	NM_026613	1.3	coiled-coil domain containing 34
Dennd2d	NR_051982	1.3	DENN/MADD domain containing 2D
Gm14326	NM_001190302	1.3	predicted gene 14326
Uqcrb	NM_026219	1.3	ubiquinol-cytochrome c reductase binding protein
Naa30	NM_001081430	1.3	N-acetyltransferase 12
Cela3b	NM_026419	1.3	chymotrypsin-like elastase family, member 3B
BC030476	NM_173421	1.3	cDNA sequence BC030476
Cdkn2aipnl	NM_029976	1.3	CDKN2A interacting protein N-terminal like
Tmem167	NM_025335	1.3	transmembrane protein 167
1110002B05Rik	NM_134054	1.3	RIKEN cDNA 1110002B05 gene
1810046J19Rik	NM_025559	1.3	RIKEN cDNA 1810046J19 gene
Nup62cl	NM_001081668	1.3	nucleoporin 62 C-terminal like
Gm6251	NM_001101561	1.3	predicted gene 6251
Dera	NM_172733	1.3	2-deoxyribose-5-phosphate aldolase homolog (C. elegans)
Ngdn	NM_026890	1.3	neuroguidin, EIF4E binding protein
0610007P22Rik	NM_026676	1.3	RIKEN cDNA 0610007P22 gene
BC048355	NM_207161	1.3	cDNA sequence BC048355
Fam171b	NM_175514	1.3	family with sequence similarity 171, member B
Zfp826	BC086681	1.3	zinc finger protein 826
Ggt1	ENSMUST00000134503	1.3	gamma-glutamyltransferase 1
Hbb-y	NM_008221	1.3	similar to beta-globin; hemoglobin Y, beta-like embryonic chain
Dram1	NM_027878	1.3	RIKEN cDNA 1200002N14 gene
Parm1	NM_145562	1.3	RIKEN cDNA 9130213B05 gene
Rpl5	NM_016980	1.3	ribosomal protein L5; similar to ribosomal protein L5
Gc	NM_008096	1.3	group specific component
Thg1l	ENSMUST00000011398	1.3	tRNA-histidine guanylyltransferase 1-like (S. cerevisiae)
Pgm2	NM_028132	1.3	phosphoglucomutase 2
Lgals12	NM_019516	1.3	lectin, galactose binding, soluble 12
Yipf1	NM_145550	1.3	Yip1 domain family, member 1
Sgpp1	NM_030750	1.3	sphingosine-1-phosphate phosphatase 1
Pcbd1	NM_025273	1.3	pterin 4 alpha carbinolamine dehydratase/dimerization cofactor of hepatocyte nuclear factor 1 alpha (TCF1) 1
Creld2	NM_029720	1.3	cysteine-rich with EGF-like domains 2
Prss8	NM_133351	1.3	protease, serine, 8 (prostasin)
Ddx3x	NM_010028	1.3	DEAD/H (Asp-Glu-Ala-Asp/His) box polypeptide 3, X-linked
Cflar	NM_009805	1.3	CASP8 and FADD-like apoptosis regulator pseudogene; CASP8 and FADD-like apoptosis regulator
Uap1	NM_133806	1.3	UDP-N-acetylglucosamine pyrophosphorylase 1
Gbe1	NM_028803	1.3	glucan (1,4-alpha-), branching enzyme 1
Gm6710	U62393	1.3	predicted gene 6710
Wtap	NM_001113533	1.3	predicted gene 14292; Wilms' tumour 1-associating protein
Hibch	ENSMUST00000044478	1.3	3-hydroxyisobutyryl-Coenzyme A hydrolase
Gyltl1b	NM_172670	1.3	glycosyltransferase-like 1B
Pi4k2b	NM_028744	1.3	phosphatidylinositol 4-kinase type 2 beta
Cdcp1	NM_133974	1.3	CUB domain containing protein 1
B230307C23Rik	BC056174	1.3	RIKEN cDNA B230307C23 gene
Atxn1	NM_001199305	1.3	ataxin 1
Uchl5	NM_019562	1.3	ubiquitin carboxyl-terminal esterase L5
Zfp51	NM_009558	1.3	hypothetical protein LOC100044272; zinc finger protein 51
Aplp1	NM_007467	1.3	amyloid beta (A4) precursor-like protein 1
Pggt1b	NM_172627	1.3	protein geranylgeranyltransferase type I, beta subunit
Zfp958	NM_145591	1.3	zinc finger protein 958
Lztfl1	NM_033322	1.3	leucine zipper transcription factor-like 1; predicted gene 6776
1110057K04Rik	NM_172401	1.3	RIKEN cDNA 1110057K04 gene
Tmed3	NM_025360	1.3	transmembrane emp24 domain containing 3
Itfg3	NM_001206335	1.3	integrin alpha FG-GAP repeat containing 3
0610009B22Rik	BC024353	1.3	RIKEN cDNA 0610009B22 gene
Sycn	NM_026716	1.3	syncollin
Hook1	ENSMUST00000030306	1.3	hook homolog 1 (Drosophila)
Jmy	NM_021310	1.3	junction-mediating and regulatory protein
Hibadh	NM_145567	1.3	predicted gene 11225; 3-hydroxyisobutyrate dehydrogenase
Mccc2	NM_030026	1.3	methylcrotonoyl-Coenzyme A carboxylase 2 (beta)
Clic6	NM_172469	1.3	chloride intracellular channel 6
Glrx3	NM_023140	1.3	predicted gene 12669; glutaredoxin 3
Gap43	NM_008083	1.3	growth associated protein 43
Pcx	ENSMUST00000068004	1.3	pyruvate carboxylase
Tspan13	NM_025359	1.3	tetraspanin 13
churchill	ENSMUST00000100314	1.3	claudin 10
Arhgap42	NM_027823	1.3	Rho GTPase activating protein 42
9830001H06Rik	NM_001164663	1.3	hypothetical protein LOC639171; RIKEN cDNA 9830001H06 gene; similar to C34E11.3
Prp2	NM_031499	1.3	proline rich protein 2
Ndrg1	NM_008681	1.3	N-myc downstream regulated gene 1
Stfa2l1	NM_173869	1.3	stefin A2 like 1
Kif21a	NM_001109040	1.3	kinesin family member 21A
Dtnb	ENSMUST00000164607	1.3	dystrobrevin, beta
Taf13	NM_025444	1.3	TAF13 RNA polymerase II, TATA box binding protein (TBP)-associated factor
Bhlhb9	NM_198161	1.3	basic helix-loop-helix domain containing, class B9
Dus4l	NM_028002	1.3	dihydrouridine synthase 4-like (S. cerevisiae)
Wbp2	NM_016852	1.3	WW domain binding protein 2
Purb	NM_011221	1.3	purine rich element binding protein B
Naaladl2	XM_910834	1.3	N-acetylated alpha-linked acidic dipeptidase-like 2
Zfp422	NM_026057	1.3	zinc finger protein 422
Perp	NM_022032	1.3	PERP, TP53 apoptosis effector
1700019D03Rik	BC048645	1.3	RIKEN cDNA 1700019D03 gene
Cldn6	NM_018777	1.3	claudin 6
Elovl7	NM_029001	1.3	ELOVL family member 7, elongation of long chain fatty acids (yeast)
Pptc7	NM_177242	1.3	PTC7 protein phosphatase homolog (S. cerevisiae)
Ergic2	NM_026168	1.2	ERGIC and golgi 2
Brcc3	NM_001166457	1.2	BRCA1/BRCA2-containing complex, subunit 3
Wfdc15b	NM_138685	1.2	WAP four-disulfide core domain 15B
Gla	NM_013463	1.2	galactosidase, alpha
Suclg2	NM_011507	1.2	succinate-Coenzyme A ligase, GDP-forming, beta subunit
C1galt1	NM_052993	1.2	core 1 synthase, glycoprotein-N-acetylgalactosamine 3-beta-galactosyltransferase, 1
Ica1	NM_010492	1.2	islet cell autoantigen 1
Ogg1	NM_010957	1.2	8-oxoguanine DNA-glycosylase 1
Rbm47	NM_178446	1.2	RNA binding motif protein 47
Klf15	NM_023184	1.2	Kruppel-like factor 15
Aldh5a1	BC138703	1.2	aldhehyde dehydrogenase family 5, subfamily A1
Zfp161	NM_009547	1.2	zinc finger protein 161
Sel1l	NM_001039089	1.2	sel-1 suppressor of lin-12-like (C. elegans)
1110021J02Rik	NM_001163741	1.2	RIKEN cDNA 1110021J02 gene
Insig1	NM_153526	1.2	insulin induced gene 1
Prox1	NM_008937	1.2	prospero-related homeobox 1
Cdc37l1	NM_025950	1.2	cell division cycle 37 homolog (S. cerevisiae)-like 1
Ccdc75	NM_181649	1.2	coiled-coil domain containing 75
Rab27b	NM_001082553	1.2	RAB27b, member RAS oncogene family
Gstm7	NM_026672	1.2	glutathione S-transferase, mu 7
C630004H02Rik	NM_175454	1.2	hypothetical protein LOC100043986; RIKEN cDNA C630004H02 gene
Zfp87	NM_133228	1.2	zinc finger protein 87
Magt1	NM_001190409	1.2	magnesium transporter 1
Smek1	NM_211355	1.2	SMEK homolog 1, suppressor of mek1 (Dictyostelium)
Tmem54	NM_025452	1.2	transmembrane protein 54
Blcap	ENSMUST00000088494	1.2	predicted gene 3852; bladder cancer associated protein homolog (human)
Rnf128	NM_023270	1.2	ring finger protein 128
Nbas	ENSMUST00000042953	1.2	neuroblastoma amplified sequence
Atp8b1	NM_001001488	1.2	ATPase, class I, type 8B, member 1
Hsd17b10	NM_016763	1.2	hydroxysteroid (17-beta) dehydrogenase 10
Plscr4	NM_178711	1.2	phospholipid scramblase 4
Slc44a3	NM_145394	1.2	solute carrier family 44, member 3
Ffar2	NM_146187	1.2	free fatty acid receptor 2
Lrp12	NM_172814	1.2	low density lipoprotein-related protein 12
Ube2h	NM_009459	1.2	Ubiquitin-conjugating enzyme UbcH2; ubiquitin-conjugating enzyme E2H
Mir15a	NR_029733	1.2	microRNA 15a
Birc2	NM_007465	1.2	baculoviral IAP repeat-containing 2
Ankrd33b	ENSMUST00000156679	1.2	ankyrin repeat domain 33B
Pus3	NM_023292	1.2	pseudouridine synthase 3
Snord47	NR_028543	1.2	small nucleolar RNA, C/D box 47
Il22ra1	NM_178257	1.2	interleukin 22 receptor, alpha 1
Inha	NM_010564	1.2	inhibin alpha
Rcan2	NM_030598	1.2	regulator of calcineurin 2
Zfp62	NM_001024846	1.2	zinc finger protein 62
Pigb	NM_018889	1.2	phosphatidylinositol glycan anchor biosynthesis, class B
Wdr45l	NM_025793	1.2	Wdr45 like; predicted gene 6305
Wnk2	NM_029361	1.2	WNK lysine deficient protein kinase 2
Smarca1	NM_053123	1.2	SWI/SNF related, matrix associated, actin dependent regulator of chromatin, subfamily a, member 1
Strbp	NM_009261	1.2	spermatid perinuclear RNA binding protein
Pdcd2	NM_008799	1.2	programmed cell death 2
Arhgdig	NM_008113	1.2	Rho GDP dissociation inhibitor (GDI) gamma
Ccbl2	NM_173763	1.2	cysteine conjugate-beta lyase 2
Hint3	NM_025798	1.2	histidine triad nucleotide binding protein 3
Dnajc3	NM_008929	1.2	DnaJ (Hsp40) homolog, subfamily C, member 3
Sytl5	NM_177704	1.2	synaptotagmin-like 5
Fermt1	NM_198029	1.2	fermitin family homolog 1 (Drosophila)
Erlin1	NM_145502	1.2	ER lipid raft associated 1
Fam63b	NM_172772	1.2	RIKEN cDNA B230380D07 gene
Pdrg1	NM_178939	1.2	p53 and DNA damage regulated 1
Ppp4r2	NM_182939	1.2	protein phosphatase 4, regulatory subunit 2
Slc41a1	NM_173865	1.2	solute carrier family 41, member 1
Churc1	NM_206534	1.2	churchill domain containing 1
Cdc5l	NM_152810	1.2	cell division cycle 5-like (S. pombe)
Entpd5	NM_001026214	1.2	ectonucleoside triphosphate diphosphohydrolase 5
Hrsp12	NM_008287	1.2	heat-responsive protein 12
Gcdh	NM_008097	1.2	glutaryl-Coenzyme A dehydrogenase
Fam3c	NM_138587	1.2	family with sequence similarity 3, member C
Ppp2r3c	NM_021529	1.2	protein phosphatase 2, regulatory subunit B'', gamma
Rps6ka6	NM_025949	1.2	ribosomal protein S6 kinase polypeptide 6
Sepx1	NM_013759	1.2	selenoprotein X 1
Ufsp2	ENSMUST00000034051	1.2	UFM1-specific peptidase 2
Kctd6	NM_027782	1.2	potassium channel tetramerisation domain containing 6
Fam185a	NM_177869	1.2	expressed sequence AI847670
Mettl21d	NM_001033236	1.2	valosin containing protein lysine (K) methyltransferase
2410003K15Rik	NM_029353	1.2	RIKEN cDNA 2410003K15 gene
Muc1	NM_013605	1.2	mucin 1, transmembrane
Pdia6	NM_027959	1.2	protein disulfide isomerase associated 6
Galnt1	NM_013814	1.2	UDP-N-acetyl-alpha-D-galactosamine:polypeptide N-acetylgalactosaminyltransferase 1
Morf4l1	NM_001039147	1.2	mortality factor 4 like 1
Polb	NM_011130	1.2	polymerase (DNA directed), beta
Mecom	ENSMUST00000108271	1.2	ecotropic viral integration site 1
Ptpn4	NM_019933	1.2	protein tyrosine phosphatase, non-receptor type 4
Gm13139	NM_001083918	1.2	predicted gene 13139
Alg11	NM_001243161	1.2	asparagine-linked glycosylation 11 homolog (yeast, alpha-1,2-mannosyltransferase)
Osbpl2	NM_144500	1.2	oxysterol binding protein-like 2
Cep55	NM_001164362	1.2	centrosomal protein 55
2010300C02Rik	NM_028096	1.2	RIKEN cDNA 2010300C02 gene
Anapc13	NM_181394	1.2	anaphase promoting complex subunit 13
Qsox1	NM_001024945	1.2	quiescin Q6 sulfhydryl oxidase 1
Apoo	NM_001199337	1.2	similar to Novel transmembrane domain containing protein; apolipoprotein O
Snrpe	NM_009227	1.2	small nuclear ribonucleoprotein E; predicted gene 6487
Rab7l1	NM_144875	1.2	RAB7, member RAS oncogene family-like 1
Ero1lb	NM_026184	1.2	ERO1-like beta (S. cerevisiae)
Kansl1	AK153679	1.2	KAT8 regulatory NSL complex subunit 1
Atp5sl	NM_025504	1.2	ATP5S-like
Hyou1	NM_021395	1.2	hypoxia up-regulated 1
Rnf5	NM_019403	1.2	ring finger protein 5
Mcee	NM_028626	1.2	methylmalonyl CoA epimerase
Sap30bp	NM_020483	1.2	SAP30 binding protein
Syne2	ENSMUST00000044217	1.2	synaptic nuclear envelope 2
Cpt2	NM_009949	1.2	carnitine palmitoyltransferase 2
Gm5771	ENSMUST00000049079	1.2	predicted gene 5771
Ghr	NM_010284	1.2	growth hormone receptor
Fam45a	NM_026437	1.2	RIKEN cDNA 1810055E12 gene
A630007B06Rik	NM_170757	1.2	RIKEN cDNA A630007B06 gene
Rad51l3	NM_011235	1.2	RAD51-like 3 (S. cerevisiae)
Nampt	NM_021524	1.2	nicotinamide phosphoribosyltransferase
Plch1	ENSMUST00000162269	1.2	phospholipase C, eta 1
Snora43	NR_028572	1.2	small nucleolar RNA, H/ACA box 43
Cnp	NM_009923	1.2	2',3'-cyclic nucleotide 3' phosphodiesterase
Rims4	NM_183023	1.2	regulating synaptic membrane exocytosis 4
Ss18	NM_009280	1.2	synovial sarcoma translocation, Chromosome 18
Slc26a9	NM_177243	1.2	solute carrier family 26, member 9
Fabp5	NM_010634	1.2	fatty acid binding protein 5, epidermal
Acsl4	NM_207625	1.2	acyl-CoA synthetase long-chain family member 4
Asb13	NM_178283	1.2	ankyrin repeat and SOCS box-containing 13
Parl	NM_001005767	1.2	presenilin associated, rhomboid-like
Fam103a1	NM_025997	1.2	family with sequence similarity 103, member A1
Ubfd1	NM_138589	1.2	ubiquitin family domain containing 1
Hltf	NM_009210	1.2	helicase-like transcription factor
Hmgn5	NM_016710	1.2	predicted gene 11914; nucleosome binding protein 1
Sft2d3	NM_026006	1.2	SFT2 domain containing 3
Tollip	NM_023764	1.2	toll interacting protein
Ppp1r2	NM_025800	1.2	protein phosphatase 1, regulatory (inhibitor) subunit 2
Pdk1	NM_172665	1.2	pyruvate dehydrogenase kinase, isoenzyme 1
Me1	NM_008615	1.2	malic enzyme 1, NADP(+)-dependent, cytosolic
Dstn	NM_019771	1.2	destrin
Arhgap5	NM_009706	1.2	Rho GTPase activating protein 5
Taok1	NM_144825	1.2	TAO kinase 1
Mboat2	NM_026037	1.2	membrane bound O-acyltransferase domain containing 2
Rnf141	NM_025999	1.2	predicted gene 10179; ring finger protein 141
Tasp1	NM_175225	1.2	taspase, threonine aspartase 1
Slc39a11	NM_001166503	1.2	similar to Solute carrier family 39 (metal ion transporter), member 11
Gcg	NM_008100	1.2	glucagon
Myo1b	NM_001161817	1.2	myosin IB
Ntn4	NM_021320	1.2	netrin 4
Erlec1	NM_025745	1.2	RIKEN cDNA 4933407N01 gene
Tmem66	NM_026432	1.2	transmembrane protein 66
Impad1	ENSMUST00000084949	1.2	inositol monophosphatase domain containing 1
Bet1	ENSMUST00000049166	1.2	blocked early in transport 1 homolog (S. cerevisiae)
Rab3d	NM_031874	1.2	RAB3D, member RAS oncogene family
Kdm4c	NM_144787	1.2	lysine (K)-specific demethylase 4C
Nit2	NM_023175	1.2	nitrilase family, member 2
Cdk8	NM_153599	1.2	predicted gene 7107; cyclin-dependent kinase 8
Tada2b	NM_001170454	1.2	expressed sequence AA474455
Scaper	NM_001081341	1.2	S phase cyclin A-associated protein in the ER
Igf1	NM_010512	1.2	insulin-like growth factor 1
Sgms2	ENSMUST00000090246	1.2	sphingomyelin synthase 2
Rap1a	NM_145541	1.2	predicted gene 9392; similar to Raichu404X; RAS-related protein-1a
Wdr34	NM_001008498	1.2	WD repeat domain 34
Ddit4	NM_029083	1.2	DNA-damage-inducible transcript 4
Tmem97	NM_133706	1.2	transmembrane protein 97; predicted gene 5809
Calm2	NM_007589	1.2	calmodulin 2
Atoh7	NM_016864	1.2	atonal homolog 7 (Drosophila)
Lrrc8d	NM_178701	1.2	leucine rich repeat containing 8D
Ttr	NM_013697	1.2	transthyretin
Gata4	NM_008092	1.2	GATA binding protein 4
Tbca	NM_009321	1.2	tubulin cofactor A
Spint1	ENSMUST00000110816	1.2	serine protease inhibitor, Kunitz type 1
Gm9983	AK081107	1.2	predicted gene 9983
Kif13b	NM_001081177	1.2	kinesin family member 13B
Tram1	ENSMUST00000027068	1.2	translocating chain-associating membrane protein 1
Phax	NM_019996	1.2	phosphorylated adaptor for RNA export
Mboat1	NM_153546	1.2	membrane bound O-acyltransferase domain containing 1
Rps2	NM_008503	1.2	ribosomal protein S2
Pdcd4	NM_011050	1.2	programmed cell death 4
Dip2c	NM_001081426	1.2	DIP2 disco-interacting protein 2 homolog C (Drosophila)
Opn3	NM_010098	1.2	opsin 3
Zbtb20	ENSMUST00000114694	1.2	zinc finger and BTB domain containing 20
Cenpb	ENSMUST00000103187	1.2	centromere protein B
Fkbp2	NM_008020	1.2	FK506 binding protein 2
Mfsd7b	BC010797	1.2	major facilitator superfamily domain containing 7B
Sh3bgrl2	NM_172507	1.2	SH3 domain binding glutamic acid-rich protein like 2
Gm9222	BC031503	1.2	predicted gene 9292
Slc17a5	NM_172773	1.2	solute carrier family 17 (anion/sugar transporter), member 5
Ap1s2	NM_026887	1.2	adaptor-related protein complex 1, sigma 2 subunit
D17Wsu104e	NM_080837	1.2	DNA segment, Chr 17, Wayne State University 104, expressed
Sar1b	NM_025535	1.2	SAR1 gene homolog B (S. cerevisiae)
Galnt12	NM_172693	1.2	UDP-N-acetyl-alpha-D-galactosamine:polypeptide N-acetylgalactosaminyltransferase 12
Rb1cc1	NM_009826	1.2	RB1-inducible coiled-coil 1
Acot13	NM_025790	1.2	acyl-CoA thioesterase 13
H19	NR_001592	1.2	H19 fetal liver mRNA
Cpne8	NM_025815	1.2	copine VIII
Fam136a	BC103775	1.2	family with sequence similarity 136, member A
Ide	NM_031156	1.2	insulin degrading enzyme
Rab1	NM_008996	1.2	RAB1, member RAS oncogene family
Vps4b	NM_009190	1.2	similar to vacuolar protein sorting 4b; vacuolar protein sorting 4b (yeast)
Zfp180	NM_001045486	1.2	similar to Cys2/His2 zinc finger protein (rKr1); zinc finger protein 180
Cckar	NM_009827	1.2	cholecystokinin A receptor
Ptp4a1	NM_011200	1.2	protein tyrosine phosphatase 4a1
9030624G23Rik	NM_001256489	1.2	RIKEN cDNA 9030624G23 gene
Slc35a4	NM_026404	1.2	predicted gene 5866; solute carrier family 35, member A4
Edem1	NM_138677	1.2	ER degradation enhancer, mannosidase alpha-like 1
Slc35b3	NM_134060	1.2	solute carrier family 35, member B3
Tube1	NM_028006	1.2	epsilon-tubulin 1
1110002L01Rik	NR_030694	1.2	hypothetical protein LOC100043040; RIKEN cDNA 1110002L01 gene
Ccpg1	NM_001114328	1.2	cell cycle progression 1
Spint2	NM_011464	1.2	serine protease inhibitor, Kunitz type 2
Dnajc1	NM_001190817	1.2	DnaJ (Hsp40) homolog, subfamily C, member 1
Ttc13	NM_145607	1.2	tetratricopeptide repeat domain 13
Lig4	ENSMUST00000095476	1.2	ligase IV, DNA, ATP-dependent
Sccpdh	NM_178653	1.2	saccharopine dehydrogenase (putative)
Tmx3	NM_198295	1.2	thioredoxin-related transmembrane protein 3
Sema3c	NM_013657	1.2	sema domain, immunoglobulin domain (Ig), short basic domain, secreted, (semaphorin) 3C
Pax6	NM_001244200	1.2	paired box gene 6
Sh2d4a	NM_028182	1.2	SH2 domain containing 4A
Atp11b	NM_029570	1.2	ATPase, class VI, type 11B
Wwc1	ENSMUST00000018993	1.2	WW, C2 and coiled-coil domain containing 1
Nt5m	NM_134029	1.2	5',3'-nucleotidase, mitochondrial
Bex1	NM_009052	1.2	brain expressed gene 1
Bloc1s2	NM_028607	1.2	biogenesis of lysosome-related organelles complex-1, subunit 2; predicted gene 13540
Pax4	NM_011038	1.2	paired box gene 4
Tmem41b	NM_153525	1.2	transmembrane protein 41B
Pamr1	NM_173749	1.2	peptidase domain containing associated with muscle regeneration 1
Snord49a	NR_028550	1.2	small nucleolar RNA, C/D box 49A
1110003E01Rik	BC009097	1.2	RIKEN cDNA 1110003E01 gene
Ggh	NM_010281	1.2	gamma-glutamyl hydrolase
Magi1	NM_001083321	1.2	membrane associated guanylate kinase, WW and PDZ domain containing 1
Vil1	NM_009509	1.2	villin 1
Slc7a14	NM_172861	1.2	solute carrier family 7 (cationic amino acid transporter, y+ system), member 14
Tspan5	NM_019571	1.2	tetraspanin 5
Dsg2	NM_007883	1.2	desmoglein 2; similar to Dsg2 protein
Zfp961	NM_001164581	1.2	zinc finger protein 961
Usmg5	NM_023211	1.2	upregulated during skeletal muscle growth 5
H47	NM_024439	1.2	histocompatibility 47
Idh1	NM_010497	1.2	isocitrate dehydrogenase 1 (NADP+), soluble
Pcca	NM_144844	1.2	propionyl-Coenzyme A carboxylase, alpha polypeptide
Atp6v1e1	NM_007510	1.2	ATPase, H+ transporting, lysosomal V1 subunit E1
5730469M10Rik	NM_027464	1.2	RIKEN cDNA 5730469M10 gene
Dynlt3	NM_025975	1.2	dynein light chain Tctex-type 3
Stard10	ENSMUST00000163799	1.2	START domain containing 10
Npm1	NM_008722	1.2	nucleophosmin 1
Cdc73	ENSMUST00000018337	1.2	cell division cycle 73, Paf1/RNA polymerase II complex component, homolog (S. cerevisiae)
Bfar	NM_025976	1.2	bifunctional apoptosis regulator
Errfi1	ENSMUST00000073600	1.2	ERBB receptor feedback inhibitor 1
Gnpnat1	NM_019425	1.2	glucosamine-phosphate N-acetyltransferase 1; predicted gene 7623
Smndc1	NM_172429	1.2	survival motor neuron domain containing 1; predicted gene 5871
2810004N23Rik	NM_025615	1.2	RIKEN cDNA 2810004N23 gene
Hars2	NM_080636	1.2	histidyl-tRNA synthetase 2, mitochondrial (putative)
Zfp697	NM_172863	1.2	zinc finger protein 697
Irs2	NM_001081212	1.2	insulin receptor substrate 2
Mpv17l	NM_033564	1.2	Mpv17 transgene, kidney disease mutant-like
Phf14	NM_029404	1.2	PHD finger protein 14
Lrrc59	NM_133807	1.2	leucine rich repeat containing 59
Slc16a12	NM_172838	1.2	solute carrier family 16 (monocarboxylic acid transporters), member 12
Tmem68	NM_028097	1.2	transmembrane protein 68
Clybl	NM_029556	1.2	citrate lyase beta like
Neurod1	NM_010894	1.2	neurogenic differentiation 1; neurogenic differentiation 5
Mysm1	NM_177239	1.2	similar to mKIAA1915 protein; myb-like, SWIRM and MPN domains 1
0610010O12Rik	BC028765	1.2	RIKEN cDNA 0610010O12 gene
Hbs1l	NM_001145209	1.2	similar to Hbs1l protein; predicted gene 9923; Hbs1-like (S. cerevisiae)
Herpud1	NM_022331	1.2	homocysteine-inducible, endoplasmic reticulum stress-inducible, ubiquitin-like domain member 1
Usp53	NM_133857	1.2	ubiquitin specific peptidase 53
Gstm1	NM_010358	1.2	glutathione S-transferase, mu 1
Cel	NM_009885	1.2	carboxyl ester lipase
Cth	NM_145953	1.2	cystathionase (cystathionine gamma-lyase)
Zfp599	NM_181419	1.2	cDNA sequence BC050092
Tceb1	NM_026456	1.2	transcription elongation factor B (SIII), polypeptide 1; similar to elongation factor SIII p15 subunit
Rnf43	NM_172448	1.2	ring finger protein 43
Tatdn1	NM_175151	1.2	TatD DNase domain containing 1
Zfp114	NM_001029933	1.2	predicted gene 15442; zinc finger protein 114
Daxx	NM_001199733	1.2	Fas death domain-associated protein
Fap	NM_007986	1.2	fibroblast activation protein
Etfa	NM_145615	1.2	predicted gene 2893; electron transferring flavoprotein, alpha polypeptide
Rnh1	NM_001172101	1.2	ribonuclease/angiogenin inhibitor 1
Bicd1	NM_009753	1.2	bicaudal D homolog 1 (Drosophila)
Esrp2	ENSMUST00000115979	1.2	epithelial splicing regulatory protein 2
Lman2l	NM_001013374	1.2	lectin, mannose-binding 2-like
2610029G23Rik	BC035042	1.2	RIKEN cDNA 2610029G23 gene; hypothetical protein LOC674157
Cela1	NM_033612	1.2	chymotrypsin-like elastase family, member 1
Mtus1	NM_001005863	1.2	mitochondrial tumor suppressor 1
Sntb1	NM_016667	1.2	syntrophin, basic 1
Gm13051	NM_001037926	1.2	predicted gene 13051; predicted gene 8935; predicted gene 13151
Gtf2a2	NM_001039519	1.2	similar to TFIIA small subunit; general transcription factor II A, 2
Zfp9	NM_011763	1.2	zinc finger protein 9
Immp1l	NM_028260	1.2	IMP1 inner mitochondrial membrane peptidase-like (S. cerevisiae)
Thyn1	NM_144543	1.2	thymocyte nuclear protein 1
E330009J07Rik	NM_175528	1.2	RIKEN cDNA E330009J07 gene
St14	NM_011176	1.2	suppression of tumorigenicity 14 (colon carcinoma)
Pgm2l1	NM_027629	1.2	phosphoglucomutase 2-like 1
Entpd4	NM_026174	1.2	ectonucleoside triphosphate diphosphohydrolase 4
Synj2bp	NM_025292	1.2	RIKEN cDNA 1810020G14 gene; synaptojanin 2 binding protein; predicted gene 4116
Faah	NM_010173	1.2	fatty acid amide hydrolase
Thoc7	NM_025435	1.2	THO complex 7 homolog (Drosophila); similar to Thoc7 protein
Trabd	NM_026485	1.2	TraB domain containing
Skp1a	NM_011543	1.2	predicted gene 12988; S-phase kinase-associated protein 1A
Adamts9	NM_175314	1.2	a disintegrin-like and metallopeptidase (reprolysin type) with thrombospondin type 1 motif, 9
Gm9766	NM_001204983	1.2	predicted gene 9766
Dusp11	NM_028099	1.2	dual specificity phosphatase 11 (RNA/RNP complex 1-interacting)
Socs4	NM_080843	1.2	suppressor of cytokine signaling 4
Nod1	NM_172729	1.2	nucleotide-binding oligomerization domain containing 1
Hspa5	NM_022310	1.2	heat shock protein 5
Entpd7	NM_053103	1.2	ectonucleoside triphosphate diphosphohydrolase 7
Qsox2	NM_153559	1.2	quiescin Q6 sulfhydryl oxidase 2
Tspan15	NM_197996	1.2	tetraspanin 15
Dctn6	NM_011722	1.2	dynactin 6
Nudcd2	NM_026023	1.2	NudC domain containing 2
Cmtm4	NM_153582	1.2	CKLF-like MARVEL transmembrane domain containing 4
Mafk	NM_010757	1.2	v-maf musculoaponeurotic fibrosarcoma oncogene family, protein K (avian)

## Sheet: Downregulated gene list names
List of the downregulated genes in the pancreas of Mafk-Tg embryos at E15.5:
Gene symbol	mRNA Accession	Fold change	Describtion
Ctsg	NM_007800	-2.38	cathepsin G
Npy	NM_023456	-2.33	neuropeptide Y
Car1	NM_009799	-2.28	carbonic anhydrase 1
Gnas	NM_001077510	-2.2	GNAS (guanine nucleotide binding protein, alpha stimulating) complex locus
G6pc2	NM_021331	-2.19	glucose-6-phosphatase, catalytic, 2
Rhag	NM_011269	-2.16	Rhesus blood group-associated A glycoprotein
Got2	NM_010325	-2.07	glutamate oxaloacetate transaminase 2, mitochondrial
Mpo	NM_010824	-2	myeloperoxidase
Ins1	NM_008386	-1.89	insulin I
Hdc	NM_008230	-1.84	histidine decarboxylase
Elane	NM_015779	-1.84	elastase 2, neutrophil
Srgn	NM_011157	-1.83	serglycin
Hp	NM_017370	-1.81	haptoglobin
Ermap	NM_013848	-1.81	erythroblast membrane-associated protein
Hemgn	ENSMUST00000071096	-1.77	hemogen
Slc14a1	NM_001171010	-1.76	solute carrier family 14 (urea transporter), member 1
Plac8	NM_139198	-1.75	placenta-specific 8
Cryba2	NM_021541	-1.75	crystallin, beta A2
Gm11428	NM_001081957	-1.71	predicted gene 11428
Ms4a4a	XM_986941	-1.7	membrane-spanning 4-domains, subfamily A, member 4A
Rhd	NM_011270	-1.69	Rh blood group, D antigen
Fam55b	NM_030069	-1.68	family with sequence similarity 55, member B
Mcpt8	NM_008572	-1.68	mast cell protease 8
Fam132a	NM_026125	-1.67	family with sequence similarity 132, member A (adipolin)
Sfpi1	NM_011355	-1.65	SFFV proviral integration 1
Mpeg1	NM_010821	-1.63	macrophage expressed gene 1
Pklr	NM_013631	-1.62	pyruvate kinase liver and red blood cell
Ikzf1	NM_001025597	-1.61	IKAROS family zinc finger 1
Angptl7	NM_001039554	-1.6	angiopoietin-like 7
Lyz2	NM_017372	-1.6	lysozyme 2
Rgs18	NM_022881	-1.59	regulator of G-protein signaling 18
Rac2	NM_009008	-1.58	RAS-related C3 botulinum substrate 2
Gypa	NM_010369	-1.58	glycophorin A
Nfe2	NM_008685	-1.57	nuclear factor, erythroid derived 2
Coro1a	ENSMUST00000106364	-1.57	coronin, actin binding protein 1A
Lgals3	NM_001145953	-1.57	lectin, galactose binding, soluble 3
S100a9	NM_009114	-1.56	S100 calcium binding protein A9 (calgranulin B)
Hck	NM_010407	-1.55	hemopoietic cell kinase
Gfi1b	NM_008114	-1.55	growth factor independent 1B
Prtn3	NM_011178	-1.55	proteinase 3
Sash3	NM_028773	-1.55	SAM and SH3 domain containing 3
6030468B19Rik	NM_029964	-1.54	RIKEN cDNA 6030468B19 gene
Alox5ap	NM_009663	-1.54	arachidonate 5-lipoxygenase activating protein
Snord15b	NR_002173	-1.54	predicted gene 5774; predicted gene 5775
AY036118	AY036118	-1.53	cDNA sequence AY036118
Gstp1	BC002048	-1.52	glutathione S-transferase, pi 2
Cd52	NM_013706	-1.52	CD52 antigen
Ahsp	NM_133245	-1.51	erythroid associated factor
Ncf2	NM_010877	-1.51	neutrophil cytosolic factor 2; neutrophil cytosolic factor 2 related sequence
Fermt3	NM_153795	-1.51	fermitin family homolog 3 (Drosophila)
Trf	NM_133977	-1.51	transferrin
Glrx	NM_053108	-1.51	glutaredoxin
Lyl1	NM_008535	-1.5	lymphoblastomic leukemia 1
Apoa1	NM_009692	-1.5	apolipoprotein A-I
Ppp1r15a	NM_008654	-1.5	protein phosphatase 1, regulatory (inhibitor) subunit 15A; myeloid differentiation primary response gene 116
Blvrb	NM_144923	-1.5	biliverdin reductase B (flavin reductase (NADPH))
Oit3	NM_010959	-1.49	oncoprotein induced transcript 3
Fcer1g	NM_010185	-1.49	Fc receptor, IgE, high affinity I, gamma polypeptide
Ccl9	NM_011338	-1.49	chemokine (C-C motif) ligand 9
Itga4	NM_010576	-1.49	integrin alpha 4
Cyp2d22	NM_001163472	-1.48	cytochrome P450, family 2, subfamily d, polypeptide 22
Alb	NM_009654	-1.48	albumin
C3	NM_009778	-1.48	complement component 3; similar to complement component C3 prepropeptide, last
Akr1e1	ENSMUST00000091848	-1.47	aldo-keto reductase family 1, member E1
St6galnac5	ENSMUST00000044278	-1.47	ST6 (alpha-N-acetyl-neuraminyl-2,3-beta-galactosyl-1,3)-N-acetylgalactosaminide alpha-2,6-sialyltransferase 5
Car2	NM_009801	-1.46	carbonic anhydrase 2
Cr1l	NM_013499	-1.46	complement component (3b/4b) receptor 1-like
Snora33	NR_037680	-1.46	small nucleolar RNA, H/ACA box 33
Tyrobp	NM_011662	-1.46	TYRO protein tyrosine kinase binding protein
Olfr239	NM_207175	-1.46	predicted gene 4461; olfactory receptor 239; olfactory receptor 55; similar to olfactory receptor 55
Slc30a8	NM_172816	-1.45	solute carrier family 30 (zinc transporter), member 8
Cybb	NM_007807	-1.45	cytochrome b-245, beta polypeptide
Slc4a1	NM_011403	-1.45	solute carrier family 4 (anion exchanger), member 1
6430527G18Rik	NM_145836	-1.45	RIKEN cDNA 6430527G18 gene
Apoa2	NM_013474	-1.45	apolipoprotein A-II
Atp1b2	NM_013415	-1.45	ATPase, Na+/K+ transporting, beta 2 polypeptide
Cpa3	NM_007753	-1.45	carboxypeptidase A3, mast cell
Sytl4	NM_013757	-1.44	synaptotagmin-like 4
Ms4a6c	NM_028595	-1.44	membrane-spanning 4-domains, subfamily A, member 6C
Dcaf12l1	NM_178739	-1.44	WD repeat domain 40B
Slc43a1	NM_001081349	-1.44	solute carrier family 43, member 1
Gabra1	NM_010250	-1.44	gamma-aminobutyric acid (GABA) A receptor, subunit alpha 1
Klf1	NM_010635	-1.44	Kruppel-like factor 1 (erythroid)
Lsp1	ENSMUST00000105968	-1.43	lymphocyte specific 1
Fam151a	BC024426	-1.43	family with sequence simliarity 151, member A
Clic5	NM_172621	-1.43	chloride intracellular channel 5
Gpr182	ENSMUST00000079692	-1.42	G protein-coupled receptor 182
Sell	NM_011346	-1.42	selectin, lymphocyte
Snora73a	NR_028512	-1.42	small nucleolar RNA, H/ACA box 73a
Nckap1l	NM_153505	-1.41	NCK associated protein 1 like
Mrps10	NM_001146212	-1.41	mitochondrial ribosomal protein S10
Lrrn3	NM_010733	-1.41	leucine rich repeat protein 3, neuronal
Samsn1	NM_023380	-1.41	SAM domain, SH3 domain and nuclear localization signals, 1
Srpx2	NM_026838	-1.4	sushi-repeat-containing protein, X-linked 2
Arhgdib	NM_007486	-1.4	Rho, GDP dissociation inhibitor (GDI) beta
Prkab1	NM_031869	-1.4	protein kinase, AMP-activated, beta 1 non-catalytic subunit
Plekhh3	NM_146030	-1.4	pleckstrin homology domain containing, family H (with MyTH4 domain) member 3
Erc1	NM_053204	-1.4	ELKS/RAB6-interacting/CAST family member 1; similar to Rab6-interacting protein 2
Csf2rb	NM_007780	-1.4	colony stimulating factor 2 receptor, beta, low-affinity (granulocyte-macrophage)
Selplg	NM_009151	-1.4	selectin, platelet (p-selectin) ligand
4632428N05Rik	NM_028732	-1.39	RIKEN cDNA 4632428N05 gene
Ank1	NM_001110783	-1.39	ankyrin 1, erythroid; hypothetical protein LOC100046690
Ahsg	NM_013465	-1.39	alpha-2-HS-glycoprotein
Frem1	NM_177863	-1.39	Fras1 related extracellular matrix protein 1
Ly86	NM_010745	-1.39	lymphocyte antigen 86
Bcl6b	NM_007528	-1.39	B-cell CLL/lymphoma 6, member B
Treml2	NM_001033405	-1.39	similar to trem-like transcript 2; triggering receptor expressed on myeloid cells-like 2
Kcnn4	NM_008433	-1.39	potassium intermediate/small conductance calcium-activated channel, subfamily N, member 4
Fmnl1	NM_019679	-1.39	formin-like 1
Igll1	NM_001190325	-1.38	immunoglobulin lambda-like polypeptide 1
Tpm4	NM_001001491	-1.38	tropomyosin 4; predicted gene 7809
Cybrd1	NM_028593	-1.38	cytochrome b reductase 1
Kel	NM_032540	-1.38	Kell blood group
Tgfbi	ENSMUST00000045173	-1.38	transforming growth factor, beta induced
Gulp1	ENSMUST00000074525	-1.38	GULP, engulfment adaptor PTB domain containing 1
Lpcat2	NM_173014	-1.38	lysophosphatidylcholine acyltransferase 2
Plcg2	NM_172285	-1.38	phospholipase C, gamma 2
Plce1	ENSMUST00000169713	-1.38	phospholipase C, epsilon 1
Inpp5d	NM_010566	-1.38	inositol polyphosphate-5-phosphatase D
Slc2a2	NM_031197	-1.38	solute carrier family 2 (facilitated glucose transporter), member 2
Lmo2	NM_008505	-1.38	LIM domain only 2
Mybl2	NM_008652	-1.38	myeloblastosis oncogene-like 2
Fscn1	NM_007984	-1.38	fascin homolog 1, actin bundling protein (Strongylocentrotus purpuratus)
Gstp2	BC064781	-1.38	glutathione S-transferase, pi 2
Tlx1	NM_021901	-1.38	T-cell leukemia, homeobox 1
Alad	NM_008525	-1.37	aminolevulinate, delta-, dehydratase
Ypel3	NM_026875	-1.37	yippee-like 3 (Drosophila)
Nkx2-5	NM_008700	-1.37	NK2 transcription factor related, locus 5 (Drosophila)
Glipr1	NM_028608	-1.37	GLI pathogenesis-related 1 (glioma)
Timm10	NM_013899	-1.37	translocase of inner mitochondrial membrane 10 homolog (yeast)
Kti12	NM_029571	-1.37	KTI12 homolog, chromatin associated (S. cerevisiae)
Mir320	NR_029802	-1.37	microRNA 320
Dhrs11	NM_177564	-1.37	dehydrogenase/reductase (SDR family) member 11
Ppp1r35	NM_027242	-1.37	protein phosphatase 1, regulatory subunit 35
March2	NM_145486	-1.37	membrane-associated ring finger (C3HC4) 2
Abcg4	ENSMUST00000034648	-1.37	ATP-binding cassette, sub-family G (WHITE), member 4
Steap3	NM_001085409	-1.37	STEAP family member 3
Tpsb2	NM_010781	-1.37	tryptase beta 2
Pla2g7	NM_013737	-1.37	phospholipase A2, group VII (platelet-activating factor acetylhydrolase, plasma)
Ntm	NM_172290	-1.36	neurotrimin
Cyp2s1	NM_028775	-1.36	cytochrome P450, family 2, subfamily s, polypeptide 1
Tnfrsf14	NM_178931	-1.36	tumor necrosis factor receptor superfamily, member 14 (herpesvirus entry mediator)
Prune	NM_173347	-1.36	predicted gene 5217; prune homolog (Drosophila)
Robo2	NM_175549	-1.36	roundabout homolog 2 (Drosophila)
Eya1	NM_001252192	-1.36	eyes absent 1 homolog (Drosophila)
Tmcc2	NM_178874	-1.36	transmembrane and coiled-coil domains 2
Lrch4	NM_146164	-1.36	leucine-rich repeats and calponin homology (CH) domain containing 4
Epb4.2	NM_013513	-1.36	erythrocyte protein band 4.2
Rbfa	NM_199197	-1.35	ribosome binding factor A
Gstp2	NM_181796	-1.35	glutathione S-transferase, pi 2
Dock10	NM_175291	-1.35	dedicator of cytokinesis 10
Urod	NM_009478	-1.35	uroporphyrinogen decarboxylase
Vasp	NM_009499	-1.35	vasodilator-stimulated phosphoprotein
C1qb	NM_009777	-1.35	complement component 1, q subcomponent, beta polypeptide
Myl9	NM_172118	-1.35	myosin, light polypeptide 9, regulatory
Fxyd5	NM_008761	-1.35	FXYD domain-containing ion transport regulator 5
D430042O09Rik	BC158019	-1.35	RIKEN cDNA D430042O09 gene
Hmox1	NM_010442	-1.35	heme oxygenase (decycling) 1
Arrb1	NM_177231	-1.35	arrestin, beta 1
Magef1	AK018285	-1.35	melanoma antigen family F, 1
Irak3	NM_028679	-1.34	interleukin-1 receptor-associated kinase 3
Syde1	NM_027875	-1.34	synapse defective 1, Rho GTPase, homolog 1 (C. elegans)
Fam53b	NM_175268	-1.34	family with sequence similarity 53, member B
2210404O07Rik	NM_001099917	-1.34	RIKEN cDNA 2210404O07 gene
Hmcn1	ENSMUST00000074783	-1.34	hemicentin 1
Pcolce	NM_008788	-1.34	procollagen C-endopeptidase enhancer protein
Arrb2	ENSMUST00000102564	-1.34	arrestin, beta 2
Icam2	NM_010494	-1.34	intercellular adhesion molecule 2
Ampd3	NM_009667	-1.34	adenosine monophosphate deaminase 3
Slfn2	NM_011408	-1.34	schlafen 2
Snora74a	NR_002905	-1.34	small nucleolar RNA, H/ACA box 74A
Serpina1e	NM_009247	-1.33	predicted gene 8893; serine (or cysteine) peptidase inhibitor, clade A, member 1E
Hmha1	NM_001142701	-1.33	histocompatibility (minor) HA-1
Tcf21	NM_011545	-1.33	transcription factor 21
Nfkbia	NM_010907	-1.33	nuclear factor of kappa light polypeptide gene enhancer in B-cells inhibitor, alpha
Mmrn1	NM_027613	-1.33	multimerin 1
Tpst1	NM_013837	-1.33	protein-tyrosine sulfotransferase 1
Hamp2	NM_183257	-1.33	hepcidin antimicrobial peptide 2
Rin3	NM_177620	-1.33	Ras and Rab interactor 3
Far2	NM_178797	-1.33	fatty acyl CoA reductase 2
Mmp8	NM_008611	-1.33	matrix metallopeptidase 8
Muted	NM_139063	-1.33	muted
Il2rg	NM_013563	-1.32	predicted gene 614; interleukin 2 receptor, gamma chain
Txnrd2	NM_013711	-1.32	thioredoxin reductase 2; similar to thioredoxin reductase 2
Mgst3	NM_025569	-1.32	microsomal glutathione S-transferase 3
Efna5	NM_207654	-1.32	ephrin A5
Zfp553	NM_146201	-1.32	zinc finger protein 553
Cd53	NM_007651	-1.32	CD53 antigen
Zdhhc14	NM_146073	-1.32	zinc finger, DHHC domain containing 14
Laptm5	NM_010686	-1.32	lysosomal-associated protein transmembrane 5
B3gnt5	NM_001159407	-1.32	UDP-GlcNAc:betaGal beta-1,3-N-acetylglucosaminyltransferase 5
Xpo7	NM_023045	-1.32	exportin 7; similar to Ran-binding protein 16
Ins2	NM_001185084	-1.32	insulin II
Thap7	NM_026909	-1.32	THAP domain containing 7
Snord104	NR_030703	-1.32	small nucleolar RNA, C/D box 104
Cdca7	NM_025866	-1.32	cell division cycle associated 7
Tgfb1	ENSMUST00000002678	-1.31	transforming growth factor, beta 1
Fyb	ENSMUST00000090461	-1.31	FYN binding protein
Snora73b	NR_028513	-1.31	small nucleolar RNA, H/ACA box 73b
Tmem44	NM_172614	-1.31	transmembrane protein 44
St8sia4	NM_009183	-1.31	ST8 alpha-N-acetyl-neuraminide alpha-2,8-sialyltransferase 4
Psmg4	NM_001101430	-1.31	proteasome (prosome, macropain) assembly chaperone 4
2610029I01Rik	NM_029840	-1.31	RIKEN cDNA 2610029I01 gene
Cntnap2	NM_001004357	-1.31	contactin associated protein-like 2
Gdpd2	NM_023608	-1.31	glycerophosphodiester phosphodiesterase domain containing 2
Bard1	NM_007525	-1.31	BRCA1 associated RING domain 1
Arhgap4	NM_138630	-1.31	Rho GTPase activating protein 4
Ncf4	NM_008677	-1.31	neutrophil cytosolic factor 4
Emp1	ENSMUST00000111907	-1.31	epithelial membrane protein 1
Tril	NM_025817	-1.31	TLR4 interactor with leucine-rich repeats
Gpank1	NM_032460	-1.31	G patch domain and ankyrin repeats 1
Maob	NM_172778	-1.31	monoamine oxidase B
Gm8290	XM_001002269	-1.31	predicted gene 8290
Fam111a	BC038020	-1.31	RIKEN cDNA 4632417K18 gene
Gabrq	NM_020488	-1.31	gamma-aminobutyric acid (GABA) A receptor, subunit theta
Tnfrsf1b	NM_011610	-1.3	tumor necrosis factor receptor superfamily, member 1b
Irf1	NM_008390	-1.3	interferon regulatory factor 1
Snord34	NR_002455	-1.3	small nucleolar RNA, C/D box 34
Slc15a4	NM_133895	-1.3	solute carrier family 15, member 4
Mns1	NM_008613	-1.3	meiosis-specific nuclear structural protein 1
Itgb5	NM_001145884	-1.3	integrin beta 5
1190007F08Rik	NM_001163721	-1.3	RIKEN cDNA 1190007F08 gene
Satb1	NM_009122	-1.3	special AT-rich sequence binding protein 1
Slc40a1	NM_016917	-1.3	solute carrier family 40 (iron-regulated transporter), member 1
Szt2	NM_198170	-1.3	cDNA sequence BC059842
Tm6sf1	NM_145375	-1.3	transmembrane 6 superfamily member 1
Mex3b	NM_175366	-1.3	mex3 homolog B (C. elegans)
Snord32a	NR_000002	-1.3	small nucleolar RNA, C/D box 33; small nucleolar RNA, C/D box 32A
Chst1	NM_023850	-1.3	carbohydrate (keratan sulfate Gal-6) sulfotransferase 1
Ptpn7	NM_177081	-1.29	protein tyrosine phosphatase, non-receptor type 7
Ly6c1	NM_010741	-1.29	lymphocyte antigen 6 complex, locus C2; lymphocyte antigen 6 complex, locus C1
Lmcd1	NM_144799	-1.29	LIM and cysteine-rich domains 1
Ifitm1	NM_001112715	-1.29	interferon induced transmembrane protein 1
Mtss1l	NM_198625	-1.29	metastasis suppressor 1-like; similar to CDNA sequence BC060632
Tspan33	NM_146173	-1.29	tetraspanin 33
Inpp5b	NM_008385	-1.29	inositol polyphosphate-5-phosphatase B
Tle4	NM_011600	-1.29	transducin-like enhancer of split 4, homolog of Drosophila E(spl)
Gpihbp1	NM_026730	-1.29	GPI-anchored HDL-binding protein 1
Gm14005	NR_028591	-1.29	hypothetical protein LOC100043424
Rps15	NM_009091	-1.29	ribosomal protein S15
Pld4	NM_178911	-1.29	phospholipase D family, member 4
Mmp9	NM_013599	-1.29	matrix metallopeptidase 9
Gmpr	NM_025508	-1.29	guanosine monophosphate reductase
Limd2	NM_172397	-1.29	similar to epithelial protein lost in neoplasm; LIM domain containing 2
Gpx1	NM_008160	-1.29	glutathione peroxidase 1
Tns3	ENSMUST00000020695	-1.29	tensin 3
Hdac7	NM_001204275	-1.29	histone deacetylase 7; similar to histone deacetylase 7A
Lgals9	NM_010708	-1.28	lectin, galactose binding, soluble 9
Abca7	NM_013850	-1.28	ATP-binding cassette, sub-family A (ABC1), member 7
2010011I20Rik	NM_025912	-1.28	RIKEN cDNA 2010011I20 gene
Megf6	NM_001162977	-1.28	multiple EGF-like-domains 6
Rbm15b	NM_175402	-1.28	RNA binding motif protein 15B
Epor	NM_010149	-1.28	erythropoietin receptor
Igsf6	NM_030691	-1.28	immunoglobulin superfamily, member 6
Leprel1	NM_173379	-1.28	leprecan-like 1
Arap3	NM_139206	-1.28	ArfGAP with RhoGAP domain, ankyrin repeat and PH domain 3
Kcnab2	NM_001252656	-1.28	potassium voltage-gated channel, shaker-related subfamily, beta member 2
Hpse2	NM_001081257	-1.28	heparanase 2; similar to Heparanase-2 (Hpa2)
Ppargc1a	NR_027710	-1.28	peroxisome proliferative activated receptor, gamma, coactivator 1 alpha
Slc20a1	NM_015747	-1.28	solute carrier family 20, member 1
Glul	NM_008131	-1.28	glutamate-ammonia ligase (glutamine synthetase)
Cldn5	NM_013805	-1.28	claudin 5
Sh3bp1	NM_009164	-1.28	SH3-domain binding protein 1
Was	NM_009515	-1.28	Wiskott-Aldrich syndrome homolog (human)
Spnb1	NM_013675	-1.28	spectrin beta 1
Pcif1	NM_146129	-1.28	PDX1 C-terminal inhibiting factor 1
Rnf165	NM_001164504	-1.28	ring finger protein 165
Cd180	ENSMUST00000022124	-1.28	CD180 antigen
Lcp2	ENSMUST00000169878	-1.28	lymphocyte cytosolic protein 2
Spry4	NM_011898	-1.27	sprouty homolog 4 (Drosophila)
Tmem39b	NM_199305	-1.27	transmembrane protein 39b
Cacybp	NM_009786	-1.27	calcyclin binding protein
Pdgfrb	NM_001146268	-1.27	platelet derived growth factor receptor, beta polypeptide
Cdc45	NM_009862	-1.27	cell division cycle 45 homolog (S. cerevisiae)-like
Gucy1a3	NM_021896	-1.27	guanylate cyclase 1, soluble, alpha 3
Papss2	NM_011864	-1.27	3'-phosphoadenosine 5'-phosphosulfate synthase 2
AB124611	NM_001198794	-1.27	cDNA sequence AB124611
Fam198b	NM_133187	-1.27	RIKEN cDNA 1110032E23 gene
Afp	NM_007423	-1.27	alpha fetoprotein
Msra	NM_026322	-1.27	methionine sulfoxide reductase A
Cdc42ep3	NM_026514	-1.27	CDC42 effector protein (Rho GTPase binding) 3
Sp110	NM_175397	-1.27	predicted gene 15753; Sp110 nuclear body protein
Myb	NM_001198914	-1.27	myeloblastosis oncogene
Emilin1	NM_133918	-1.27	elastin microfibril interfacer 1
Chst11	NM_021439	-1.27	carbohydrate sulfotransferase 11
Fam38a	NM_001037298	-1.27	family with sequence similarity 38, member A
Mras	NM_008624	-1.27	muscle and microspikes RAS
Itpripl2	NM_001033380	-1.27	inositol 1,4,5-triphosphate receptor interacting protein-like 2
Mrpl48	ENSMUST00000150042	-1.27	mitochondrial ribosomal protein L48
Rbm38	NM_019547	-1.27	RNA binding motif protein 38
Mme	NM_008604	-1.27	membrane metallo endopeptidase
Grk5	NM_018869	-1.26	G protein-coupled receptor kinase 5
Mex3a	NM_001029890	-1.26	mex3 homolog A (C. elegans)
Gata2	NM_008090	-1.26	GATA binding protein 2
Ly6a	NM_010738	-1.26	lymphocyte antigen 6 complex, locus A
Arhgap36	NM_001081123	-1.26	RIKEN cDNA 1100001E04 gene
Smarcb1	NM_011418	-1.26	SWI/SNF related, matrix associated, actin dependent regulator of chromatin, subfamily b, member 1
Zdhhc1	NM_175160	-1.26	zinc finger, DHHC domain containing 1
Cox6b2	NM_183405	-1.26	cytochrome c oxidase subunit VIb polypeptide 2
Zfp213	NM_001033496	-1.26	zinc finger protein 213
Phf1	NM_009343	-1.26	PHD finger protein 1
Rnf213	ENSMUST00000131035	-1.26	ring finger protein 213
Papd7	NM_198600	-1.26	polymerase (DNA directed) sigma
Cxcl13	NM_018866	-1.26	chemokine (C-X-C motif) ligand 13
Hcls1	NM_008225	-1.26	hematopoietic cell specific Lyn substrate 1
Haus5	NM_027999	-1.26	HAUS augmin-like complex, subunit 5
Tgfbr3	NM_011578	-1.26	transforming growth factor, beta receptor III
Myo1g	NM_178440	-1.26	myosin IG
Gm4416	XM_001480094	-1.26	predicted gene 4416
1810030N24Rik	BC027508	-1.26	RIKEN cDNA 1810030N24 gene
Itga8	NM_001001309	-1.26	integrin alpha 8
Elmo1	NR_038122	-1.26	engulfment and cell motility 1, ced-12 homolog (C. elegans)
Ctsc	NM_009982	-1.26	cathepsin C
Dusp7	NM_153459	-1.26	dual specificity phosphatase 7; similar to dual specificity phosphatase 7
Iffo2	NM_183148	-1.26	intermediate filament family orphan 2
Slc41a3	NM_027868	-1.26	solute carrier family 41, member 3
Hk1	NM_010438	-1.26	hexokinase 1
Hectd3	NM_175244	-1.26	HECT domain containing 3
Rab3il1	NM_144538	-1.26	RAB3A interacting protein (rabin3)-like 1
Sipa1	ENSMUST00000163953	-1.26	signal-induced proliferation associated gene 1
Sla	ENSMUST00000164163	-1.26	src-like adaptor
Wdr86	NM_001081441	-1.26	WD repeat domain 86
Ptgis	NM_008968	-1.26	prostaglandin I2 (prostacyclin) synthase
Rce1	ENSMUST00000025823	-1.26	RCE1 homolog, prenyl protein peptidase (S. cerevisiae)
Adcy7	NM_007406	-1.25	adenylate cyclase 7
Fam175b	NM_198017	-1.25	family with sequence similarity 175, member B
Dusp1	NM_013642	-1.25	dual specificity phosphatase 1
Plekhg1	NM_001033253	-1.25	pleckstrin homology domain containing, family G (with RhoGef domain) member 1
Itga9	NM_133721	-1.25	integrin alpha 9
Mfap4	ENSMUST00000064783	-1.25	microfibrillar-associated protein 4
Tubb2a	NM_009450	-1.25	tubulin, beta 2A
Stab2	NM_138673	-1.25	similar to FEX2; stabilin 2
Mamld1	ENSMUST00000082088	-1.25	mastermind-like domain containing 1
Idua	NM_008325	-1.25	iduronidase, alpha-L-
Ube2r2	NM_026275	-1.25	ubiquitin-conjugating enzyme E2R 2
Tnfrsf22	NM_023680	-1.25	tumor necrosis factor receptor superfamily, member 22
BC037034	NM_153161	-1.25	cDNA sequence BC037034
Pira11	NM_011088	-1.25	paired-Ig-like receptor A11
Rnf150	NM_177378	-1.25	ring finger protein 150; similar to ring finger protein 150
Pira2	NM_011089	-1.25	paired-Ig-like receptor A2
Serpinb6b	ENSMUST00000110293	-1.25	serine (or cysteine) peptidase inhibitor, clade B, member 6b
Chga	NM_007693	-1.25	chromogranin A
Nr5a1	NM_139051	-1.25	nuclear receptor subfamily 5, group A, member 1
Rpl26	ENSMUST00000167436	-1.25	ribosomal protein L26
D16H22S680E	NM_138583	-1.25	DNA segment, Chr 16, human D22S680E, expressed
Snrnp27	NM_025665	-1.25	small nuclear ribonucleoprotein 27 (U4/U6.U5)
Gm10216	AK133410	-1.25	predicted gene 10216
Hmbs	NM_013551	-1.25	hydroxymethylbilane synthase
Rac3	NM_133223	-1.25	RAS-related C3 botulinum substrate 3
Msn	NM_010833	-1.25	moesin
Arhgef17	NM_001081116	-1.25	Rho guanine nucleotide exchange factor (GEF) 17
Ly6c2	NM_001099217	-1.25	lymphocyte antigen 6 complex, locus C2; lymphocyte antigen 6 complex, locus C1
Pvrl1	NM_021424	-1.25	poliovirus receptor-related 1
Cln8	ENSMUST00000027554	-1.25	ceroid-lipofuscinosis, neuronal 8
Cd79b	ENSMUST00000044228	-1.25	CD79B antigen
Rgl1	NM_016846	-1.24	ral guanine nucleotide dissociation stimulator,-like 1
Dennd4a	NM_001162917	-1.24	DENN/MADD domain containing 4A
Fech	NM_007998	-1.24	ferrochelatase
Bves	NM_024285	-1.24	blood vessel epicardial substance
Adprh	NM_007414	-1.24	ADP-ribosylarginine hydrolase
Psd4	ENSMUST00000102942	-1.24	pleckstrin and Sec7 domain containing 4
Atp8a1	NM_001038999	-1.24	ATPase, aminophospholipid transporter (APLT), class I, type 8A, member 1
Kazald1	NM_178929	-1.24	Kazal-type serine peptidase inhibitor domain 1
Cdc23	AK044478	-1.24	CDC23 (cell division cycle 23, yeast, homolog)
Zbtb46	ENSMUST00000029106	-1.24	zinc finger and BTB domain containing 46
Lhfp	NM_175386	-1.24	lipoma HMGIC fusion partner
Klhdc5	BC147633	-1.24	kelch domain containing 5
Ces2g	NM_197999	-1.24	carboxylesterase 2G
Snrpb	NM_009225	-1.24	small nuclear ribonucleoprotein B
Prkca	NM_011101	-1.24	protein kinase C, alpha
Csf1r	NM_001037859	-1.24	colony stimulating factor 1 receptor
Slc39a13	NM_026721	-1.24	solute carrier family 39 (metal ion transporter), member 13
Thrap3	NM_146153	-1.24	thyroid hormone receptor associated protein 3; predicted gene 5898
Acaa1a	NM_130864	-1.24	acetyl-Coenzyme A acyltransferase 1A
Abcb10	NM_019552	-1.24	ATP-binding cassette, sub-family B (MDR/TAP), member 10
Dock2	NM_033374	-1.24	dedicator of cyto-kinesis 2
Pik3cg	NM_020272	-1.24	phosphoinositide-3-kinase, catalytic, gamma polypeptide
Ndufb10	ENSMUST00000045602	-1.24	NADH dehydrogenase (ubiquinone) 1 beta subcomplex, 10
Ksr1	NM_013571	-1.24	kinase suppressor of ras 1
Ncam1	NM_001081445	-1.24	neural cell adhesion molecule 1
Snord35b	NR_000004	-1.24	small nucleolar RNA, C/D box 35B; small nucleolar RNA, C/D box 35A
Dph2	NM_026344	-1.24	DPH2 homolog (S. cerevisiae)
Robo1	NM_019413	-1.24	roundabout homolog 1 (Drosophila)
Dennd4b	NM_201407	-1.24	DENN/MADD domain containing 4B
Tfec	NM_031198	-1.24	transcription factor EC
Mpp1	NM_008621	-1.24	membrane protein, palmitoylated
Ankrd13a	ENSMUST00000102578	-1.24	ankyrin repeat domain 13a
Ttc28	BC002262	-1.24	tetratricopeptide repeat domain 28
Entpd3	NM_178676	-1.24	ectonucleoside triphosphate diphosphohydrolase 3
Tmod1	ENSMUST00000107773	-1.24	tropomodulin 1
2610018G03Rik	NM_133729	-1.24	RIKEN cDNA 2610018G03 gene
Apoe	NM_009696	-1.24	apolipoprotein E
Kcne1l	NM_021487	-1.24	potassium voltage-gated channel, Isk-related family, member 1-like
Spon2	NM_133903	-1.24	spondin 2, extracellular matrix protein
Itga5	NM_010577	-1.24	integrin alpha 5 (fibronectin receptor alpha)
Ly6e	NM_001164036	-1.24	lymphocyte antigen 6 complex, locus E
Tmsb10	NM_025284	-1.24	predicted gene 3787; predicted gene 9844; predicted gene 8034; similar to thymosin, beta 10; thymosin, beta 10
Pim1	ENSMUST00000024811	-1.24	proviral integration site 1
Frzb	ENSMUST00000028389	-1.24	frizzled-related protein
Agtr2	ENSMUST00000089188	-1.24	angiotensin II receptor, type 2
Efna4	NM_007910	-1.24	ephrin A4
Trio	BC067059	-1.23	triple functional domain (PTPRF interacting)
Epb4.9	NM_001252662	-1.23	erythrocyte protein band 4.9
Tubgcp6	NM_001163319	-1.23	tubulin, gamma complex associated protein 6
BC029722	NR_015528	-1.23	cDNA sequence BC029722
Erdr1	BC018296	-1.23	erythroid differentiation regulator 1
Rps6ka1	NM_009097	-1.23	ribosomal protein S6 kinase polypeptide 1
Syt6	NM_018800	-1.23	synaptotagmin VI
Hist1h2ab	NM_175660	-1.23	histone cluster 1, H2ab
Mrps16	NM_025440	-1.23	mitochondrial ribosomal protein S16; predicted gene 9173
Phf13	NM_172705	-1.23	PHD finger protein 13
Nr4a2	NM_001139509	-1.23	nuclear receptor subfamily 4, group A, member 2
Tgfb1i1	NM_009365	-1.23	transforming growth factor beta 1 induced transcript 1
Nop10	NM_025403	-1.23	NOP10 ribonucleoprotein homolog (yeast)
Nme2	NM_008705	-1.23	NME/NM23 nucleoside diphosphate kinase 2
Tomm34	NM_025996	-1.23	translocase of outer mitochondrial membrane 34
Dapp1	NM_011932	-1.23	dual adaptor for phosphotyrosine and 3-phosphoinositides 1
Zbtb7c	NM_145356	-1.23	zinc finger and BTB domain containing 7C
Srgap2	NM_001081011	-1.23	SLIT-ROBO Rho GTPase activating protein 2
Nid1	NM_010917	-1.23	nidogen 1
Hist1h2bh	ENSMUST00000078156	-1.23	histone cluster 1, H2bh
Esco1	NM_001081222	-1.23	predicted gene 7054; establishment of cohesion 1 homolog 1 (S. cerevisiae)
Ptprcap	ENSMUST00000061086	-1.23	protein tyrosine phosphatase, receptor type, C polypeptide-associated protein
Slc29a1	NM_001199113	-1.23	solute carrier family 29 (nucleoside transporters), member 1
Ehmt2	NM_145830	-1.23	euchromatic histone lysine N-methyltransferase 2
Camk2n1	NM_025451	-1.23	calcium/calmodulin-dependent protein kinase II inhibitor 1
Nob1	NM_026277	-1.23	NIN1/RPN12 binding protein 1 homolog (S. cerevisiae)
Mrc2	NM_008626	-1.23	mannose receptor, C type 2
Unc93b1	ENSMUST00000162708	-1.23	unc-93 homolog B1 (C. elegans)
C87436	NM_001243741	-1.23	expressed sequence C87436
Large	ENSMUST00000119826	-1.23	like-glycosyltransferase
Zfp40	NM_009555	-1.23	zinc finger protein 40
Gp9	NM_018762	-1.23	glycoprotein 9 (platelet)
Clec4a1	NM_199311	-1.23	C-type lectin domain family 4, member a1
Atp2a3	NM_016745	-1.23	ATPase, Ca++ transporting, ubiquitous
Ube2e2	NM_144839	-1.23	ubiquitin-conjugating enzyme E2E 2 (UBC4/5 homolog, yeast)
Fam84a	NM_029007	-1.23	family with sequence similarity 84, member A
Lyn	NM_001111096	-1.23	Yamaguchi sarcoma viral (v-yes-1) oncogene homolog
Exosc1	NM_025644	-1.23	exosome component 1
Ccdc130	NM_026350	-1.23	coiled-coil domain containing 130
Atp5k	NM_007507	-1.23	ATP synthase, H+ transporting, mitochondrial F1F0 complex, subunit e
Ptprc	NM_001111316	-1.23	protein tyrosine phosphatase, receptor type, C
Mkl1	NM_001082536	-1.23	MKL (megakaryoblastic leukemia)/myocardin-like 1
Ppp1r12c	NM_029834	-1.23	protein phosphatase 1, regulatory (inhibitor) subunit 12C
Sirt7	NM_153056	-1.23	sirtuin 7 (silent mating type information regulation 2, homolog) 7 (S. cerevisiae)
Coro2b	NM_175484	-1.22	coronin, actin binding protein, 2B
Gucy1a2	NM_001033322	-1.22	guanylate cyclase 1, soluble, alpha 2
Wasf1	NM_031877	-1.22	WASP family 1
Rtl1	NM_184109	-1.22	retrotransposon-like 1
Zfp217	NM_001033299	-1.22	zinc finger protein 217
Flna	NM_010227	-1.22	filamin, alpha
Atg4b	ENSMUST00000027502	-1.22	autophagy-related 4B (yeast)
Sav1	NM_022028	-1.22	salvador homolog 1 (Drosophila)
Opa3	NM_207525	-1.22	optic atrophy 3 (human)
Fgf1	NM_010197	-1.22	fibroblast growth factor 1
Gde1	NM_019580	-1.22	glycerophosphodiester phosphodiesterase 1
Fstl1	NM_008047	-1.22	follistatin-like 1
Zfp710	NM_175433	-1.22	zinc finger protein 710
Sdc3	NM_011520	-1.22	syndecan 3
Slc16a3	NM_030696	-1.22	solute carrier family 16 (monocarboxylic acid transporters), member 3
Ikbkg	NM_001136067	-1.22	inhibitor of kappaB kinase gamma
Pcsk6	NM_011048	-1.22	proprotein convertase subtilisin/kexin type 6
Cpsf2	NM_016856	-1.22	cleavage and polyadenylation specific factor 2
2310004N24Rik	NM_027107	-1.22	RIKEN cDNA 2310004N24 gene
Mcrs1	NM_016766	-1.22	microspherule protein 1; predicted gene 13127
Apold1	NM_001109914	-1.22	apolipoprotein L domain containing 1
Prr7	NM_001030296	-1.22	proline rich 7 (synaptic)
Gm15800	NM_181421	-1.22	expressed sequence AU042671
Ctss	NM_001267695	-1.22	cathepsin S
Flt4	NM_008029	-1.22	FMS-like tyrosine kinase 4
Kif18b	NM_197959	-1.22	kinesin family member 18B; RIKEN cDNA 3000004C01 gene
Gpr97	NM_173036	-1.22	G protein-coupled receptor 97
Slc25a37	NM_026331	-1.22	solute carrier family 25, member 37
Il7r	NM_008372	-1.22	interleukin 7 receptor
Slc11a1	NM_013612	-1.22	solute carrier family 11 (proton-coupled divalent metal ion transporters), member 1
Ddx18	NM_025860	-1.22	DEAD (Asp-Glu-Ala-Asp) box polypeptide 18
Rnf144a	NM_001081977	-1.22	ring finger protein 144A
Cabin1	NM_172549	-1.22	calcineurin binding protein 1
Fau	NM_007990	-1.22	Finkel-Biskis-Reilly murine sarcoma virus (FBR-MuSV) ubiquitously expressed (fox derived)
Prr12	NM_175022	-1.22	proline rich 12
N6amt2	NM_026526	-1.22	N-6 adenine-specific DNA methyltransferase 2 (putative)
Elof1	NM_170777	-1.22	elongation factor 1 homolog (ELF1, S. cerevisiae)
Wnt2b	NM_009520	-1.22	wingless related MMTV integration site 2b
Ube2k	NM_016786	-1.22	ubiquitin-conjugating enzyme E2K (UBC1 homolog, yeast)
Npr2	NM_173788	-1.22	natriuretic peptide receptor 2
Arhgef19	NM_172520	-1.22	Rho guanine nucleotide exchange factor (GEF) 19
Akna	NM_001045514	-1.22	AT-hook transcription factor
9030425E11Rik	ENSMUST00000034522	-1.22	RIKEN cDNA 9030425E11 gene
Wash	NM_001037757	-1.22	WAS protein family homolog
Peg3	NM_008817	-1.22	paternally expressed 3; antisense transcript gene of Peg3
Zc3hav1l	NM_172467	-1.22	zinc finger CCCH-type, antiviral 1-like
D1Ertd448e	AK149623	-1.22	DNA segment, Chr 1, ERATO Doi 448, expressed
Olfml3	NM_133859	-1.21	olfactomedin-like 3
Snhg8	NR_028574	-1.21	RIKEN cDNA 2010109N14 gene
Ldb1	NM_010697	-1.21	LIM domain binding 1
Fbxl14	NM_133940	-1.21	F-box and leucine-rich repeat protein 14
Ednra	NM_010332	-1.21	endothelin receptor type A
Npnt	NM_033525	-1.21	nephronectin
Arl15	NM_172595	-1.21	ADP-ribosylation factor-like 15
6330403K07Rik	NM_134022	-1.21	RIKEN cDNA 6330403K07 gene
Psme2	NM_011190	-1.21	proteasome (prosome, macropain) activator subunit 2 (PA28 beta)
Ercc1	NM_007948	-1.21	excision repair cross-complementing rodent repair deficiency, complementation group 1
Mical1	NM_138315	-1.21	microtubule associated monoxygenase, calponin and LIM domain containing 1
Wbscr22	NM_025375	-1.21	Williams Beuren syndrome chromosome region 22
Lrp8	NR_033496	-1.21	low density lipoprotein receptor-related protein 8, apolipoprotein e receptor
Pglyrp1	NM_009402	-1.21	peptidoglycan recognition protein 1; similar to peptidoglycan recognition protein
Wdr91	NM_001013366	-1.21	WD repeat domain 91
Hey1	NM_010423	-1.21	hairy/enhancer-of-split related with YRPW motif 1
Gm10796	AK137372	-1.21	predicted gene 10796
Shkbp1	NM_138676	-1.21	Sh3kbp1 binding protein 1
Rnasel	NM_011882	-1.21	ribonuclease L (2', 5'-oligoisoadenylate synthetase-dependent)
Cdca8	NM_026560	-1.21	cell division cycle associated 8
Ets1	NM_011808	-1.21	E26 avian leukemia oncogene 1, 5' domain
Sun2	NM_001205345	-1.21	unc-84 homolog B (C. elegans)
Apaf1	NM_001042558	-1.21	apoptotic peptidase activating factor 1
Hmox2	NM_001136066	-1.21	heme oxygenase (decycling) 2
Osbpl8	NM_175489	-1.21	oxysterol binding protein-like 8
Taf1	NM_001081008	-1.21	TAF1 RNA polymerase II, TATA box binding protein (TBP)-associated factor
Eif2c2	NM_153178	-1.21	eukaryotic translation initiation factor 2C, 2
Atxn1l	NM_001080930	-1.21	ataxin 1-like
Cc2d1b	NM_177045	-1.21	coiled-coil and C2 domain containing 1B
Sh2b3	ENSMUST00000086310	-1.21	SH2B adaptor protein 3
Dock8	NM_028785	-1.21	dedicator of cytokinesis 8
B9d1	NM_013717	-1.21	B9 protein domain 1
Mmp11	NM_008606	-1.21	matrix metallopeptidase 11
Fads3	NM_021890	-1.21	fatty acid desaturase 3
Gm10318	NM_001162944	-1.21	predicted gene 10318
Nr2f2	NM_009697	-1.21	nuclear receptor subfamily 2, group F, member 2
Chchd10	NM_175329	-1.21	coiled-coil-helix-coiled-coil-helix domain containing 10
Id3	NM_008321	-1.21	inhibitor of DNA binding 3
Prr23a	NM_001134660	-1.21	predicted gene 6406; predicted gene 6400
Narfl	NM_026238	-1.21	nuclear prelamin A recognition factor-like
6230427J02Rik	NM_026597	-1.21	RIKEN cDNA 6230427J02 gene
Cyth4	NM_028195	-1.21	cytohesin 4
Ppp1r18	NM_001146711	-1.21	protein phosphatase 1, regulatory subunit 18
Ifi203	NM_001045481	-1.21	interferon activated gene 203
Bcl2l11	NM_207680	-1.21	BCL2-like 11 (apoptosis facilitator)
F13a1	NM_028784	-1.21	coagulation factor XIII, A1 subunit
Mgat1	NM_001110148	-1.21	mannoside acetylglucosaminyltransferase 1
Cyyr1	NM_144853	-1.21	cysteine and tyrosine-rich protein 1
Rgs12	NM_173402	-1.21	regulator of G-protein signaling 12
Plxnc1	NM_018797	-1.21	plexin C1; similar to plexin C1
Ctnnbip1	NM_023465	-1.21	catenin beta interacting protein 1
Prkx	NM_016979	-1.21	protein kinase, X-linked
Kirrel	NM_001170985	-1.21	kin of IRRE like (Drosophila)
Fhl1	NM_001077361	-1.21	four and a half LIM domains 1
Ncf1	NM_010876	-1.2	neutrophil cytosolic factor 1
